# Supplementary material for: Immune Activation Signatures Associated with Fatigue in Cancer Patients Undergoing Immune Checkpoint Inhibitor Therapy
Source: Cancer Res Commun. 2025 Oct 1;5(10):1738–46. doi: 10.1158/2767-9764.CRC-25-0240 (PMC12485599; doi:10.1158/2767-9764.CRC-25-0240)
Supplement: Supplemental Table 1 — shows cancer types and treatment regimens represented in the cohort. [file crc-25-0240_supplemental_table_1_suppst1.xlsx]

## Sheet: Sheet1
Supplemental Table 1: Cancer Types and Treatment Regimens
Cohort Characteristics	Total Cohort n=53 (%)
Cancer Type
GI/GU
Biliary Tract/HCC	13 (24.5)
RCC	11 (20.8)
Bladder	6 (11.3)
Gastric/GEJ	2 (3.8)
Colorectal	1 (1.9)
Neuroendocrine	1 (1.9)
Non-GI/GU
Melanoma	8 (15.1)
Head and Neck	4 (7.5)
Sarcoma	2 (3.8)
Skin SCC	2 (3.8)
Lung	1 (1.9)
Endometrial	1 (1.9)
Vulvovaginal	1 (1.9)
Treatment Regimen
Pembrolizumab Monotherapy	14 (26.4)
Pembrolizumab + Lenvatinib	5 (9.4)
Pembrolizumab + Axitinib	1 (1.9)
Pembrolizumab + Gemcitabine + Cisplatin	1 (1.9)
Pembrolizumab + Carboplatin + Paclitaxel	1 (1.9)
Atezolizumab + Bevacizumab	9 (17.0)
Atezolizumab + Etoposide + Carboplatin	1 (1.9)
Nivolumab + Ipilimumab	7 (13.2)
Nivolumab + Relatlimab	3 (5.7)
Nivolumab + Cabozantinib	3 (5.7)
Nivolumab Monotherapy	2 (3.8)
Nivolumab + Fluorouracil + Oxaliplatin	1 (1.9)
Durvalumab Monotherapy	2 (3.8)
Cemiplimab Monotherapy	2 (3.8)
Avelumab Monotherapy	1 (1.9)
