# Supplementary material for: Immune Activation Signatures Associated with Fatigue in Cancer Patients Undergoing Immune Checkpoint Inhibitor Therapy
Source: Cancer Res Commun. 2025 Oct 1;5(10):1738–46. doi: 10.1158/2767-9764.CRC-25-0240 (PMC12485599; doi:10.1158/2767-9764.CRC-25-0240)
Supplement: Supplemental Table 2 — shows antigens for CyTOF identification. [file crc-25-0240_supplemental_table_2_suppst2.xlsx]

## Sheet: Sheet1
Supplemental Table 2: Antigens for CyTOF Identification
Mass	Metal	Antigen	Clone	Dilution Factor	Source
89	Yt	CD45	HI30	200	Standard BioTools™
110	Cd	CD45	HI30	200	Standard BioTools™
111	Cd	CD45	HI30	200	Standard BioTools™
112	Cd	CD45	HI30	200	Standard BioTools™
113	Cd	CD45	HI30	200	Standard BioTools™
114	Cd	CD45	HI30	200	Standard BioTools™
116	Cd	CD45	HI30	200	Standard BioTools™
141	Pr	CCR6	G034E3	120	Standard BioTools™
142	Nd	CD19	HIB19	100	Standard BioTools™
143	Nd	HLA-DR	L243	200	Standard BioTools™
144	Nd	CCR5	NP-6G4	120	Standard BioTools™
145	Nd	CD4	RPA-T4	200	Standard BioTools™
146	Nd	CD8	RPA-T8	200	Standard BioTools™
147	Sm	Tbet	4B10	100	Biolegend®
148	Nd	CD16	3G8	200	Standard BioTools™
149	Sm	CD25	2A3	400	Standard BioTools™
150	Nd	OX40	ACT35	200	Standard BioTools™
151	Eu	CD2	TS1/8	400	Standard BioTools™
152	Sm	CCR3	500000000	100	Biolegend®
153	Eu	TIM3	F38-2E2	100	Standard BioTools™
154	Sm	CCR10	6588-5	100	Biolegend®
155	Gd	CD56	B159	400	Standard BioTools™
156	Gd	PDL-1	29E3.2A3	100	Standard BioTools™
158	Gd	Gata-3	TWAJ	100	eBioscience
159	Tb	CCR7	G043H7	120	Standard BioTools™
160	Gd	CD28	CD28.2	200	Standard BioTools™
161	Dy	CTLA4	14D3	200	Standard BioTools™
162	Dy	Foxp3	PCH101	133	Standard BioTools™
163	Dy	CXCR3	G025H7	120	Standard BioTools™
164	Dy	CCR4	L291H4	100	Biolegend®
165	Ho	CD45RO	UCHL1	100	Standard BioTools™
166	Er	NKG2D	ON72	200	Standard BioTools™
167	Er	CD27	O323	200	Standard BioTools™
168	Er	RORy	4G419	100	Thermofisher
169	Tm	CD45RA	HI100	400	Standard BioTools™
170	Er	CD3	UCHT1	200	Standard BioTools™
171	Yb	Granzyme B	GB11	66	Standard BioTools™
172	Yb	Ki67	B56	66	Standard BioTools™
173	Yb	CD137	4B4-1	200	Standard BioTools™
174	Yb	PD-1	EH12.2H7	100	Standard BioTools™
175	Lu	LAG3	11C3C65	100	Standard BioTools™
176	Yb	CD127	A019D5	100	Standard BioTools™
209	Bi	TIGIT	MBSA43	100	Standard BioTools™
