# Supplementary material for: Immune Activation Signatures Associated with Fatigue in Cancer Patients Undergoing Immune Checkpoint Inhibitor Therapy
Source: Cancer Res Commun. 2025 Oct 1;5(10):1738–46. doi: 10.1158/2767-9764.CRC-25-0240 (PMC12485599; doi:10.1158/2767-9764.CRC-25-0240)
Supplement: Supplemental Table 3 — shows the characteristics of the early-on-treatment cohort. [file crc-25-0240_supplemental_table_3_suppst3.xlsx]

## Sheet: Sheet1
Supplemental Table 3: Early-on-treatment Cohort Characteristics
Characteristic Categories	Total Patient Count n=28 (%)	ICI-Related Fatigue Patient Count n=17 (%)	No Worsened Fatigue Patient Count n=11 (%)
Age on study (years)
Median {range}	68 {27-81}	68 {28-79}	68 {37-81}
Sex
Male	18 (64.3)	11 (64.7)	7 (63.6)
Female	10 (35.7)	6 (35.3)	4 (36.4)
Race
Asian	1 (3.6)	0 (0)	1 (9.1)
Black	6 (21.4)	4 (23.5)	2 (18.2)
White	19 (67.9)	12 (70.6)	7 (63.6)
Two or more races	2 (7.1)	1 (5.9)	1 (9.1)
Cancer Type
GI/GU Tumor	21 (75.0)	11 (64.7)	10 (90.9)
Non GI/GU Tumor	7 (25.0)	6 (35.3)	1 (9.1)
Immune Checkpoint Inhibitor Treatment
anti-PD-1 or PD-L1	24 (85.7)	14 (82.4)	10 (90.9)
anti-CTLA-4 + anti-PD-1	4 (14.3)	3 (17.6)	1 (9.1)
Treatment Regimen
ICI + Chemo/Anti-VEGF	12 (42.9)	7 (41.2)	5 (45.5)
Dual ICI Therapy	4 (14.3)	3 (17.6)	1 (9.1)
ICI Mono Therapy	12 (42.9)	7 (41.2)	5 (45.5)
Prior Systemic Therapy
Yes	9 (32.1)	4 (23.5)	5 (45.5)
No	19 (67.9)	13 (76.5)	6 (54.5)
Autoimmune Disease History
Yes	3 (10.7)	2 (11.8)	1 (9.1)
No	25 (89.3)	15 (88.2)	10 (90.9)
irAE (Grade 2+)*
Yes	6 (21.4)	3 (17.6)	3 (27.3)
No	22 (78.6)	14 (82.4)	8 (73.7)
irAE Thyroiditis
Yes	4 (14.3)	1 (5.9)	3 (27.3)
No	24 (85.7)	16 (94.1)	8 (73.7)
Best Response to Therapy
Complete Response	6 (21.4)	4 (23.5)	2 (18.2)
Partial Response	5 (17.9)	1 (5.9)	4 (36.4)
Stable Disease	8 (28.6)	6 (35.3)	2 (18.2)
Progression	6 (21.4)	5 (29.4)	1 (9.1)
Not Assessable	3 (10.7)	1 (5.9)	2 (18.2)
*Yes irAE refers to irAEs that occurred before fatigue assessment or up to one month after.
