# Supplementary material for: Immune Activation Signatures Associated with Fatigue in Cancer Patients Undergoing Immune Checkpoint Inhibitor Therapy
Source: Cancer Res Commun. 2025 Oct 1;5(10):1738–46. doi: 10.1158/2767-9764.CRC-25-0240 (PMC12485599; doi:10.1158/2767-9764.CRC-25-0240)
Supplement: Supplemental Table 4 — shows all significant cytokines for differences in fold change between fatigue and non-fatigued patients. [file crc-25-0240_supplemental_table_4_suppst4.xlsx]

## Sheet: Sheet1
Supplemental Table 4: Significant cytokines for differences in fold change between fatigue and non-fatigued patients
Cytokines	Mean Fold Change for Fatigued Patients ± SD	Mean Fold Change for Non-Fatigued Patients ± SD	p-value
IFN-gamma	1.477 ± 1.160	0.872 ± 1.128	0.0078
IL-2	1.46 ± 1.567	0.659 ± 0.391	0.046
IL-12	1.523 ± 1.790	0.699 ± 0.360	0.017
IL-17a	1.14 ± 0.722	0.593 ± 0.408	0.032
IL-17e	1.371 ± 1.655	0.628 ± 0.369	0.012
IL-1a	1.513 ± 1.238	0.794 ± 0.269	0.015
IL-22	1.463 ± 1.256	0.754 ± 0.349	0.012
