# Supplementary material for: Immune Activation Signatures Associated with Fatigue in Cancer Patients Undergoing Immune Checkpoint Inhibitor Therapy
Source: Cancer Res Commun. 2025 Oct 1;5(10):1738–46. doi: 10.1158/2767-9764.CRC-25-0240 (PMC12485599; doi:10.1158/2767-9764.CRC-25-0240)
Supplement: Supplemental Table 5 — shows the characteristics of the fatigued CyTOF cohort. [file crc-25-0240_supplemental_table_5_suppst5.xlsx]

## Sheet: Sheet1
Supplemental Table 5: Fatigued CyTOF Patient Cohort
Characteristic Categories	Total Fatigued Patient Count n=18 (%)
Age on study (years)
Median {range}	71 {27-80}
Sex
Male	12 (66.7)
Female	6 (33.3)
Race
Black	3 (16.7)
White	15 (83.3)
Cancer Type
GI/GU Tumor	12 (66.7)
Non GI/GU Tumor	6 (33.3)
Immune Checkpoint Inhibitor Treatment
anti-PD-1 or PD-L1	15 (83.3)
anti-CTLA-4 + anti-PD-1	3 (16.7)
Treatment Regimen
ICI + Chemo	9 (50.0)
Dual ICI Therapy	3 (16.7)
ICI Mono Therapy	6 (33.3)
Prior Systemic Therapy
Yes	4 (22.2)
No	14 (77.8)
Autoimmune Disease History
Yes	1 (5.6)
No	17 (94.4)
irAE (Grade 2+)*
Yes	5 (27.8)
No	13 (72.2)
Best Response to Therapy
Complete Response	4 (22.2)
Partial Response	1 (5.6)
Stable Disease	6 (33.3)
Progression	5 (27.8)
Not Assessable	2 (11.1)
*Yes irAE refers to irAEs that occurred before fatigue assessment or up to one month after.
