# Supplementary material for: Immune Activation Signatures Associated with Fatigue in Cancer Patients Undergoing Immune Checkpoint Inhibitor Therapy
Source: Cancer Res Commun. 2025 Oct 1;5(10):1738–46. doi: 10.1158/2767-9764.CRC-25-0240 (PMC12485599; doi:10.1158/2767-9764.CRC-25-0240)
Supplement: Supplemental Table 6 — shows markers used to identify cell clusters for CyTOF. [file crc-25-0240_supplemental_table_6_suppst6.xlsx]

## Sheet: Sheet1
Supplemental Table 6: Cell Cluster Identification Markers for CyTOF
Cell Cluster	Markers
TcEFF_I	CD2+CD3+CD8+GZMB light TBET+CD28+CCR5+KI67+TIGIT+CD27+
TcEFF_II	CD2+CD3+CD8+GZMB+TBET+CCR5+KI67+CXCR3+CCR4+CCR3+NKG2D+
TcEFF_III	CD2+CD3+CD8+GZMB+TBET+NKG2D+CD45RA+CCR5+
TcEM	CD2+CD3+CD8+CD45RO+CD127+CD27+CD28+CCR5+TBET+NKG2D+
TcCM	CD2+CD3+CD8+CD45RO+CD127+CCR7+CD27+CD28+NKG2D+
TcN	CD2+CD3+CD8+CD45RA+CD127+CCR7+CD27+CD28+NKG2D+
ThCTL	CD2+CD3+CD4+GZMB+TBET+CCR5+
Th2	CD2+CD3+CD4+GATA3 Darkest CD45RO+CD28+CCR4+CCR5+PD1+
Th2EM	CD2+CD3+CD4+GATA3 Darkest CD45RO light CD127+ CD28+
Th2CM_I	CD2+CD3+CD4+GATA3 Darkest CD45RO+CD127+CCR7+CD28+CD27+OX40+CCR3+
Th2CM_II	CD2+CD3+CD4+GATA3 Darkest CD45RO+CD127+CCR7+CD28+CD27+CCR4+
Th17	CD2+CD3+CD4+RORYT Darkest CD45RO+KI67+CTLA4+PD1+CD28+CCR5+
Th17	CD2+CD3+CD4+RORYT Darkest CD45RO+KI67+CTLA4+PD1+CD28+CCR4+CCR5+41BB+
Treg	CD2+CD3+CD4+CD45RO+FOXP3 Darkest CTLA4+CD25+TIGIT+CD27+CD28+CCR4+
ThN	CD2+CD3+CD4+CD45RA+CD127+CCR7+CD27+CD28+
DNT_I	CD2+CD3+CD45RA+CD27+CD28+TIGIT+KI67+CCR5+
DNT_II	CD2+CD3+CD45RA+CD127+CCR7+CD27+CD28+NKG2D+
DNT_III	CD2+CD3+CD127+CCR5+CCR3+GZMB+
DNT_III	CD2+CD3+CD127+CCR5+NKG2D+TBET+GZMB+
DNT_IV	CD2+CD3+CD45RA+CCR5+NKG2D+TIGIT+
DNT_V	CD2+CD3+CD45RA+TBET+GZMB+NKG2D+TIGIT+
NK_I	CD2+CD45RA+CD56+NKG2D+GZMB+CCR3+KI67+CXCR3+CCR4+
NK_II	CD2+CD45RA+CD56+GZMB+NKG2D+
NK_III	CD2+CD56+CD45RA light NKG2D+
B_I	CD45RA+CD19+HLADR+CCR6+CCR7+
B_II	CD45RA+CD19+HLADR+KI67+CD27+
Myeloid	High HLADR CD3-
Myeloid	High HLADR CD3-
Myeloid	High HLADR CD3-
Bolded markers are used as dominant markers for identification.
